# Supplementary material for: Molecular motor KIF3B in the prelimbic cortex constrains the consolidation of contextual fear memory
Source: Mol Brain. 2021 Nov 8;14:162. doi: 10.1186/s13041-021-00873-9 (PMC8573985; doi:10.1186/s13041-021-00873-9)
Supplement: Supplementary file 1 — Additional file 1. Data and statistical analyses used for preparing the figures in the manuscript. [file 13041_2021_873_MOESM1_ESM.xlsx]

## Sheet: Cover Page
		Molecular motor KIF3B in the Prelimbic Cortex Constrains the Consolidation of Contextual Fear Memory
									Nadine F. Joseph12, Aya Zucca2, Jenna Wingfield2, Isabel Espadas Villanueva2, Damon Page2, Sathyanarayanan V Puthanveettil2*
							Supplementary Tables

## Sheet: Table S1
Additional File Table S1
Refer to Fig 1B
	% of Knockdown
	n=3-5
	Average				SEM					Student T-Test
	Context	Shock	ConFC		Context	Shock	ConFC			ConFC vs Context	ConFC vs Shock
KIF3A	1	1.05825	1.16263		0.111002	0.140689	0.149581		KIF3A	0.41617	0.629365
KIF3B	1	0.946385	2.03465		0.087033	0.139038	0.377924		KIF3B	0.0371317	0.0354587
KIF3C	1	0.989772	1.6843		0.106691	0.1666	0.27499		KIF3C	0.0594514	0.0740615
KIF4	1	1.08728	1.55714		0.0545555	0.1964	0.307227		KIF4	0.124421	0.244997
KIF5A	1	0.809042	1.37315		0.111147	0.0805345	0.168996		KIF5A	0.114613	0.0235993
KIF5B	1	0.951998	1.19515		0.0661872	0.0284885	0.0596202		KIF5B	0.093615	0.00993366
KIF5C	1	1.20401	1.21291		0.101989	0.0902831	0.0756717		KIF5C	0.168939	0.94564
KIF11	1	1.66463	1.80274		0.23707	0.143615	0.277374		KIF11	0.0926537	0.651397
KIF13B	1	0.811467	1.42093		0.0478537	0.0830121	0.188983		KIF13B	0.0741563	0.0255237
KIF17	1	0.887722	1.12258		0.280941	0.0681983	0.115102		KIF17	0.70706	0.120526
KIF21A	1	1.1469	1.10471		0.0299939	0.0887014	0.0735104		KIF21A	0.257639	0.742862
KIF21B	1	0.993199	1.20705		0.120264	0.0837361	0.0382455		KIF21B	0.176218	0.095168
Calculated with Prism Graphpad
KIF3B
ANOVA summary
F	6.651		Tukey's multiple comparisons test	Mean Diff.	95.00% CI of diff.	Significant?	Summary	Adjusted P Value
P value	0.0169
P value summary	*		Context vs. Shock	0.05361	-0.8856 to 0.9928	No	ns	0.9861
Significant diff. among means (P < 0.05)?	Yes		Context vs. ConFC	-1.035	-1.974 to -0.09545	Yes	*	0.0321
R square	0.5964		Shock vs. ConFC	-1.088	-2.027 to -0.1491	Yes	*	0.0251
Refer to Fig 1C
	Average				SEM				T-Test
	Context	Shock	ConFC		Context	Shock	ConFC			ConFC vs Context	ConFC vs Shock
KIF3B	1	1.12918	1.31146		0.491056	0.12669	0.365679		KIF3B	0.514181	0.563341
KIF 3C	1	1.27474	1.27713		0.0843843	0.0487002	0.127118		KIF 3C	0.119423	0.790688
KIF5A	1	1.00335	1.07922		0.161449	0.0571699	0.0806021		KIF5A	0.676031	0.47176
KIF 5B	1	1.08033	1.11822		0.0430631	0.0435474	0.0416024		KIF 5B	0.14106	0.618455
KIF 5C	1	1.16245	1.09343		0.0435233	0.0174498	0.0458743		KIF 5C	0.130444	0.430244
KIF 11	1	0.817477	1.16098		0.414746	0.152682	0.169389		KIF 11	0.650736	0.16592
KIF 21A	1	1.15718	1.08546		0.048189	0.0576086	0.0404392		KIF 21A	0.202696	0.469545
KIF 21B	1	0.823649	1.01684		0.089681	0.116198	0.0769371		KIF 21B	0.800574	0.3958

## Sheet: Table S2
Additional File Table S2
Refer to Fig 2C
							Calculated with Prism Graphpad
	Relative KIF3B Knockdown						Unpaired t test
	n=4						P value	0.0499
	Ave		SEM		Pval		P value summary	*
	shScrambled-LV	shKIF3B-LV	shScrambled-LV	shKIF3B-LV			Significantly different (P < 0.05)?	Yes
	1	0.6792	0.0969	0.08817	0.0499		One- or two-tailed P value?	Two-tailed
							t, df	t=2.448 df=6
							Calculated with Prism Graphpad
Refer to Fig 2D							Unpaired t test
	n=9	n=9					P value	0.6548
	Ave		SEM		Pval		P value summary	ns
	shScrambled	shKIF3B	shScrambled	shKIF3B			Significantly different (P < 0.05)?	No
	5.533	5.356	0.2693	0.2824	0.6548		One- or two-tailed P value?	Two-tailed
							t, df	t=0.4556 df=16
							Calculated with Prism Graphpad
Refer to Fig 2E							Unpaired t test
	n=9	n=9					P value	0.6871
	Ave		SEM		Pval		P value summary	ns
	shScrambled	shKIF3B	shScrambled	shKIF3B			Significantly different (P < 0.05)?	No
	9954	9662	489.7	518.2	0.6871		One- or two-tailed P value?	Two-tailed
							t, df	t=0.4101 df=16
							Calculated with Prism Graphpad
Refer to Fig 2F							Unpaired t test
	n=9	n=9					P value	0.2213
	Ave		SEM		Pval		P value summary	ns
	shScrambled	shKIF3B	shScrambled	shKIF3B			Significantly different (P < 0.05)?	No
	254.1	266	8.437	4.048	0.2213		One- or two-tailed P value?	Two-tailed
							t, df	t=1.273 df=16
							Calculated with Prism Graphpad
Refer to Fig 2G							Unpaired t test
	n=9	n=9					P value	0.455
	Ave		SEM		Pval		P value summary	ns
	shScrambled	shKIF3B	shScrambled	shKIF3B			Significantly different (P < 0.05)?	No
	40.22	33.52	7.773	4.019	0.455		One- or two-tailed P value?	Two-tailed
							t, df	t=0.7657 df=16

## Sheet: Table S3
Additional File Table S3
Refer to Fig 3B
	n=7	n=8						Calculated with Prism Graphpad
	Ave		SEM					Two-way RM ANOVA	Matching: Stacked
	shScrambled	shKIF3B	shScrambled	shKIF3B				Alpha	0.05
Pre-Shock	0.022222	0.188887	0.018781	0.09659
Shock 1	2.24601	1.2986	1.10173	0.69839				Source of Variation	% of total variation	P value	P value summary	Significant?
Shock 2	14.4708	9.17121	4.3354	3.26393				Interaction	0.8298	0.8231	ns	No
Shock 3	16.0157	16.3332	7.43433	7.02278				Time	28.94	<0.0001	****	Yes
								Column Factor	0.3311	0.729	ns	No
								Subjects (matching)	34.34	0.0051	**	Yes
								ANOVA table	SS	DF	MS	F (DFn, DFd)	P value
								Interaction	77.69	3	25.9	F (3, 39) = 0.303	P=0.8231
								Time	2709	3	903	F (3, 39) = 10.56	P<0.0001
								Column Factor	31	1	31	F (1, 13) = 0.1254	P=0.7290
								Subjects (matching)	3214	13	247.3	F (13, 39) = 2.893	P=0.0051
								Residual	3334	39	85.48
Refer to Fig 3C								Calculated with Prism Graphpad
								Unpaired t test
	n=7	n=8						P value	0.043
	Ave		SEM		Pval			P value summary	*
	shScrambled	shKIF3B	shScrambled	shKIF3B				Significantly different (P < 0.05)?	Yes
	38.73	22.99	6.559	3.228	0.043			One- or two-tailed P value?	Two-tailed
								t, df	t=2.243 df=13
Refer to Fig 3D								Calculated with Prism Graphpad
								Two-way RM ANOVA	Matching: Stacked
	n=7	n=8						Alpha	0.05
	Ave		SEM
Minutes	shScrambled	shKIF3B	shScrambled	shKIF3B				Source of Variation	% of total variation	P value	P value summary	Significant?
1	25.1667	13.9377	6.45308	4.09486				Interaction	1.245	0.7248	ns	No
2	44.9287	28.8613	7.17627	5.499				Time	10.37	0.0045	**	Yes
3	41.4431	28.4157	10.0194	4.75947				Group	15.97	0.0429	*	Yes
4	35.5813	21.1183	4.95447	4.66349				Subjects (matching)	41.21	<0.0001	****	Yes
5	46.5557	22.6249	10.3826	6.33633
								ANOVA table	SS	DF	MS	F (DFn, DFd)	P value
								Interaction	360.8	4	90.2	F (4, 52) = 0.5152	P=0.7248
								Time	3005	4	751.3	F (4, 52) = 4.291	P=0.0045
								Group	4627	1	4627	F (1, 13) = 5.037	P=0.0429
								Subjects (matching)	11943	13	918.7	F (13, 52) = 5.248	P<0.0001
								Residual	9104	52	175.1
								Calculated with Prism Graphpad
Refer to Fig 3E								Unpaired t test
	n=8	n=6						P value	0.1068
	Ave		SEM		Pval			P value summary	ns
	shScrambled	shKIF3B	shScrambled	shKIF3B				Significantly different (P < 0.05)?	No
	29.88	46.67	6.404	7.116	0.1068			One- or two-tailed P value?	Two-tailed
								t, df	t=1.744 df=12

## Sheet: Table S4
Additional File Table S4
Refer to Fig 4B							Calculated with Prism Graphpad
							Two-way RM ANOVA	Matching: Stacked
	n=7	n=8					Alpha	0.05
	Ave		SEM
Minutes	shScrambled	shKIF3B	shScrambled	shKIF3B			Source of Variation	% of total variation	P value	P value summary	Significant?
0	38.73	22.99	6.55692	3.22902			Interaction	2.244	0.4545	ns	No
6	34.3	15.53	11.3028	2.27456			Time	15.06	<0.0001	****	Yes
12	21.71	11.84	5.05711	2.85371			Treatment	17.1	0.0263	*	Yes
18	19.41	10.88	3.4227	2.55009			Subjects (matching)	35.39	<0.0001	****	Yes
24	26.67	9.275	7.33725	2.91884
30	17.21	10.54	3.8177	2.93816			ANOVA table	SS	DF	MS	F (DFn, DFd)	P value
							Interaction	484.1	5	96.82	F (5, 65) = 0.9508	P=0.4545
							Time	3249	5	649.8	F (5, 65) = 6.382	P<0.0001
							Treatment	3690	1	3690	F (1, 13) = 6.284	P=0.0263
							Subjects (matching)	7634	13	587.2	F (13, 65) = 5.767	P<0.0001
							Residual	6618	65	101.8
Refer to Fig 4C
							Calculated with Prism Graphpad
	n=7	n=8					Unpaired t test
	Ave		SEM		Pval		P value	0.37
	shScrambled	shKIF3B	shScrambled	shKIF3B			P value summary	ns
	11.56	8.7	2.403	1.969	0.37		Significantly different (P < 0.05)?	No
							One- or two-tailed P value?	Two-tailed
							t, df	t=0.9286 df=13

## Sheet: Table S5
Additional File Table S5
								Calculated with Prism Graphpad
Refer to Fig 5B								Unpaired t test
	n=12	n=18						P value	0.0255
	Ave		SEM		Pval			P value summary	*
	shScrambled	shKIF3B	shScrambled	shKIF3B				Significantly different (P < 0.05)?	Yes
	2.241	3.647	0.415	0.4	0.0255			One- or two-tailed P value?	Two-tailed
								t, df	t=2.36 df=28
